# Supplementary material for: Genetic Surveillance of SARS-CoV-2 Mpro Reveals High Sequence and Structural Conservation Prior to the Introduction of Protease Inhibitor Paxlovid
Source: mBio. 2022 Jul 13;13(4):e00869-22. doi: 10.1128/mbio.00869-22 (PMC9426535; doi:10.1128/mbio.00869-22)
Supplement: TABLE S4 [file mbio.00869-22-s0006.xlsx]

## Sheet: table_s4_updated
Junction	Reference	Mutation	Count	Position
nsp4-nsp5	S	S3259L	28	P5
nsp4-nsp5	S	S3259P	1	P5
nsp4-nsp5	S	S3259A	1	P5
nsp4-nsp5	A	A3260S	3	P4
nsp4-nsp5	A	A3260D	1	P4
nsp4-nsp5	A	A3260P	1	P4
nsp4-nsp5	A	A3260T	1	P4
nsp4-nsp5	V	V3261I	778	P3
nsp4-nsp5	V	V3261A	8	P3
nsp4-nsp5	V	V3261F	5	P3
nsp4-nsp5	V	V3261L	1	P3
nsp4-nsp5	L	L3262F	7	P2
nsp4-nsp5	L	L3262M	2	P2
nsp4-nsp5	Q	Q3263H	27	P1
nsp4-nsp5	Q	Q3263*	1	P1
nsp4-nsp5	Q	Q3263E	1	P1
nsp4-nsp5	Q	Q3263K	1	P1
nsp4-nsp5	S	S3264G	341	P1'
nsp4-nsp5	S	S3264N	234	P1'
nsp4-nsp5	S	S3264R	16	P1'
nsp4-nsp5	S	S3264C	11	P1'
nsp4-nsp5	G	G3265A	1	P2'
nsp4-nsp5	G	G3265C	1	P2'
nsp4-nsp5	G	G3265V	1	P2'
nsp4-nsp5	G	G3265E	1	P2'
nsp4-nsp5	F	F3266V	172	P3'
nsp4-nsp5	F	F3266L	7	P3'
nsp4-nsp5	F	F3266S	1	P3'
nsp4-nsp5	F	F3266C	1	P3'
nsp4-nsp5	F	F3266W	1	P3'
nsp4-nsp5	R	R3267K	598	P4'
nsp4-nsp5	R	R3267S	17	P4'
nsp4-nsp5	R	R3267I	5	P4'
nsp4-nsp5	R	R3267G	1	P4'
nsp4-nsp5	R	R3267F	1	P4'
nsp4-nsp5	K	K3268R	29	P5'
nsp4-nsp5	K	K3268E	21	P5'
nsp4-nsp5	K	K3268Q	20	P5'
nsp4-nsp5	K	K3268N	10	P5'
nsp4-nsp5	K	K3268T	2	P5'
nsp4-nsp5	K	K3268*	1	P5'
nsp5-nsp6	G	G3565C	28	P5
nsp5-nsp6	G	G3565S	9	P5
nsp5-nsp6	G	G3565A	3	P5
nsp5-nsp6	G	G3565V	2	P5
nsp5-nsp6	V	V3566I	876	P4
nsp5-nsp6	V	V3566F	6	P4
nsp5-nsp6	V	V3566L	1	P4
nsp5-nsp6	T	T3567I	477	P3
nsp5-nsp6	T	T3567N	16	P3
nsp5-nsp6	T	T3567A	12	P3
nsp5-nsp6	T	T3567P	1	P3
nsp5-nsp6	T	T3567V	1	P3
nsp5-nsp6	F	F3568L	42	P2
nsp5-nsp6	F	F3568S	23	P2
nsp5-nsp6	F	F3568I	15	P2
nsp5-nsp6	F	F3568V	8	P2
nsp5-nsp6	F	F3568C	3	P2
nsp5-nsp6	Q	Q3569H	11	P1
nsp5-nsp6	Q	Q3569K	2	P1
nsp5-nsp6	Q	Q3569*	1	P1
nsp5-nsp6	Q	Q3569R	1	P1
nsp5-nsp6	S	S3570G	665	P1'
nsp5-nsp6	S	S3570N	569	P1'
nsp5-nsp6	S	S3570C	9	P1'
nsp5-nsp6	S	S3570I	2	P1'
nsp5-nsp6	S	S3570R	1	P1'
nsp5-nsp6	S	S3570D	1	P1'
nsp5-nsp6	A	A3571V	44458	P2'
nsp5-nsp6	A	A3571T	121	P2'
nsp5-nsp6	A	A3571S	67	P2'
nsp5-nsp6	A	A3571E	30	P2'
nsp5-nsp6	A	A3571G	16	P2'
nsp5-nsp6	A	A3571I	1	P2'
nsp5-nsp6	V	V3572L	219	P3'
nsp5-nsp6	V	V3572M	138	P3'
nsp5-nsp6	V	V3572A	34	P3'
nsp5-nsp6	V	V3572G	8	P3'
nsp5-nsp6	V	V3572K	2	P3'
nsp5-nsp6	K	K3573R	4424	P4'
nsp5-nsp6	K	K3573E	574	P4'
nsp5-nsp6	K	K3573Q	102	P4'
nsp5-nsp6	K	K3573T	34	P4'
nsp5-nsp6	K	K3573N	15	P4'
nsp5-nsp6	K	K3573I	3	P4'
nsp5-nsp6	R	R3574I	667	P5'
nsp5-nsp6	R	R3574K	332	P5'
nsp5-nsp6	R	R3574G	296	P5'
nsp5-nsp6	R	R3574S	163	P5'
nsp5-nsp6	R	R3574T	7	P5'
nsp6-nsp7	V	V3855I	307	P5
nsp6-nsp7	V	V3855L	42	P5
nsp6-nsp7	A	A3856V	180	P4
nsp6-nsp7	A	A3856T	39	P4
nsp6-nsp7	A	A3856S	27	P4
nsp6-nsp7	A	A3856G	4	P4
nsp6-nsp7	T	T3857I	851	P3
nsp6-nsp7	T	T3857N	253	P3
nsp6-nsp7	T	T3857A	87	P3
nsp6-nsp7	T	T3857S	6	P3
nsp6-nsp7	V	V3858L	747	P2
nsp6-nsp7	V	V3858I	335	P2
nsp6-nsp7	V	V3858E	1	P2
nsp6-nsp7	V	V3858A	1	P2
nsp6-nsp7	Q	Q3859H	972	P1
nsp6-nsp7	Q	Q3859*	3	P1
nsp6-nsp7	Q	Q3859L	1	P1
nsp6-nsp7	S	S3860T	4	P1'
nsp6-nsp7	S	S3860A	1	P1'
nsp6-nsp7	S	S3860F	1	P1'
nsp6-nsp7	K	K3861R	147	P2'
nsp6-nsp7	K	K3861N	55	P2'
nsp6-nsp7	K	K3861T	11	P2'
nsp6-nsp7	K	K3861I	6	P2'
nsp6-nsp7	K	K3861E	5	P2'
nsp6-nsp7	M	M3862I	3362	P3'
nsp6-nsp7	M	M3862T	177	P3'
nsp6-nsp7	M	M3862L	86	P3'
nsp6-nsp7	M	M3862V	59	P3'
nsp6-nsp7	M	M3862R	2	P3'
nsp6-nsp7	M	M3862K	2	P3'
nsp6-nsp7	S	S3863A	25	P4'
nsp6-nsp7	S	S3863L	22	P4'
nsp6-nsp7	S	S3863T	11	P4'
nsp6-nsp7	S	S3863P	3	P4'
nsp6-nsp7	S	S3863*	1	P4'
nsp6-nsp7	D	D3864E	189	P5'
nsp6-nsp7	D	D3864Y	59	P5'
nsp6-nsp7	D	D3864A	15	P5'
nsp6-nsp7	D	D3864G	6	P5'
nsp6-nsp7	D	D3864H	1	P5'
nsp6-nsp7	D	D3864N	2	P5'
nsp7-nsp8	R	R3938M	99	P5
nsp7-nsp8	R	R3938G	42	P5
nsp7-nsp8	R	R3938S	4	P5
nsp7-nsp8	R	R3938K	2	P5
nsp7-nsp8	R	R3938W	1	P5
nsp7-nsp8	A	A3939V	1063	P4
nsp7-nsp8	A	A3939T	369	P4
nsp7-nsp8	A	A3939S	29	P4
nsp7-nsp8	A	A3939P	1	P4
nsp7-nsp8	T	T3940I	3331	P3
nsp7-nsp8	T	T3940A	60	P3
nsp7-nsp8	T	T3940N	15	P3
nsp7-nsp8	T	T3940S	1	P3
nsp7-nsp8	L	L3941S	1	P2
nsp7-nsp8	Q	Q3942H	44	P1
nsp7-nsp8	Q	Q3942*	2	P1
nsp7-nsp8	A	A3943S	124	P1'
nsp7-nsp8	A	A3943G	3	P1'
nsp7-nsp8	A	A3943T	1	P1'
nsp7-nsp8	I	I3944M	1821	P2'
nsp7-nsp8	I	I3944V	288	P2'
nsp7-nsp8	I	I3944T	109	P2'
nsp7-nsp8	I	I3944L	20	P2'
nsp7-nsp8	A	A3945V	226	P3'
nsp7-nsp8	A	A3945T	55	P3'
nsp7-nsp8	A	A3945S	20	P3'
nsp7-nsp8	A	A3945D	2	P3'
nsp7-nsp8	A	A3945G	2	P3'
nsp7-nsp8	S	S3946L	435	P4'
nsp7-nsp8	S	S3946A	242	P4'
nsp7-nsp8	S	S3946T	60	P4'
nsp7-nsp8	S	S3946*	1	P4'
nsp7-nsp8	E	E3947D	151	P5'
nsp7-nsp8	E	E3947A	5	P5'
nsp7-nsp8	E	E3947*	2	P5'
nsp7-nsp8	E	E3947G	2	P5'
nsp7-nsp8	E	E3947T	1	P5'
nsp8-nsp9	A	A4136V	779	P5
nsp8-nsp9	A	A4136S	18	P5
nsp8-nsp9	A	A4136G	7	P5
nsp8-nsp9	A	A4136P	1	P5
nsp8-nsp9	A	A4136C	1	P5
nsp8-nsp9	V	V4137I	520	P4
nsp8-nsp9	V	V4137F	44	P4
nsp8-nsp9	V	V4137A	31	P4
nsp8-nsp9	V	V4137L	14	P4
nsp8-nsp9	K	K4138R	34	P3
nsp8-nsp9	K	K4138T	7	P3
nsp8-nsp9	K	K4138N	6	P3
nsp8-nsp9	L	L4139F	1	P2
nsp8-nsp9	Q	Q4140H	5382	P1
nsp8-nsp9	Q	Q4140L	4	P1
nsp8-nsp9	Q	Q4140*	1	P1
nsp8-nsp9	N	N4141S	21	P1'
nsp8-nsp9	N	N4141H	14	P1'
nsp8-nsp9	N	N4141T	4	P1'
nsp8-nsp9	N	N4142D	1	P2'
nsp8-nsp9	E	E4143V	35	P3'
nsp8-nsp9	E	E4143D	3	P3'
nsp8-nsp9	E	E4143A	2	P3'
nsp8-nsp9	E	E4143Q	1	P3'
nsp8-nsp9	L	L4144I	102	P4'
nsp8-nsp9	L	L4144F	25	P4'
nsp8-nsp9	L	L4144V	3	P4'
nsp8-nsp9	L	L4144H	1	P4'
nsp8-nsp9	S	S4145N	132	P5'
nsp8-nsp9	S	S4145G	125	P5'
nsp8-nsp9	S	S4145I	107	P5'
nsp8-nsp9	S	S4145C	8	P5'
nsp8-nsp9	S	S4145R	3	P5'
nsp8-nsp9	S	S4145T	2	P5'
nsp9-nsp10	T	T4249I	8643	P5
nsp9-nsp10	T	T4249K	10	P5
nsp9-nsp10	T	T4249R	2	P5
nsp9-nsp10	V	V4250I	349	P4
nsp9-nsp10	V	V4250L	30	P4
nsp9-nsp10	R	R4251C	1	P3
nsp9-nsp10	L	L4252I	64	P2
nsp9-nsp10	L	L4252V	4	P2
nsp9-nsp10	L	L4252P	2	P2
nsp9-nsp10	Q	Q4253H	26	P1
nsp9-nsp10	Q	Q4253*	1	P1
nsp9-nsp10	A	A4254V	364	P1'
nsp9-nsp10	A	A4254T	39	P1'
nsp9-nsp10	A	A4254S	24	P1'
nsp9-nsp10	A	A4254D	3	P1'
nsp9-nsp10	A	A4254G	2	P1'
nsp9-nsp10	G	G4255S	22	P2'
nsp9-nsp10	G	G4255V	10	P2'
nsp9-nsp10	G	G4255C	4	P2'
nsp9-nsp10	G	G4255A	1	P2'
nsp9-nsp10	G	G4255D	1	P2'
nsp9-nsp10	N	N4256S	442	P3'
nsp9-nsp10	N	N4256K	182	P3'
nsp9-nsp10	N	N4256Y	62	P3'
nsp9-nsp10	N	N4256T	47	P3'
nsp9-nsp10	N	N4256I	25	P3'
nsp9-nsp10	N	N4256D	10	P3'
nsp9-nsp10	N	N4256H	6	P3'
nsp9-nsp10	A	A4257V	619	P4'
nsp9-nsp10	A	A4257T	94	P4'
nsp9-nsp10	A	A4257S	20	P4'
nsp9-nsp10	A	A4257P	1	P4'
nsp9-nsp10	T	T4258I	246	P5'
nsp9-nsp10	T	T4258A	6	P5'
nsp9-nsp10	T	T4258S	1	P5'
nsp10-nsp11	E	E4388K	84	P5'
nsp10-nsp11	E	E4388G	82	P5'
nsp10-nsp11	E	E4388V	23	P5
nsp10-nsp11	E	E4388Q	15	P5
nsp10-nsp11	E	E4388A	10	P5
nsp10-nsp11	E	E4388*	1	P5
nsp10-nsp11	E	E4388D	1	P5
nsp10-nsp11	P	P4389S	743	P4
nsp10-nsp11	P	P4389L	653	P4
nsp10-nsp11	P	P4389H	444	P4
nsp10-nsp11	P	P4389T	294	P4
nsp10-nsp11	M	M4390I	595	P3
nsp10-nsp11	M	M4390V	414	P3
nsp10-nsp11	M	M4390T	346	P3
nsp10-nsp11	M	M4390L	132	P3
nsp10-nsp11	M	M4390R	45	P3
nsp10-nsp11	M	M4390K	175	P3
nsp10-nsp11	L	L4391F	2438	P2
nsp10-nsp11	L	L4391I	91	P2
nsp10-nsp11	L	L4391P	6	P2
nsp10-nsp11	L	L4391R	207	P2
nsp10-nsp11	Q	Q4392H	226	P1
nsp10-nsp11	Q	Q4392L	73	P1
nsp10-nsp11	Q	Q4392R	14	P1
nsp10-nsp11	Q	Q4392*	1	P1
nsp10-nsp11	S	S4393L	28	P1'
nsp10-nsp11	S	S4393A	6	P1'
nsp10-nsp11	S	S4393P	2	P1'
nsp10-nsp11	A	A4394V	363	P2'
nsp10-nsp11	A	A4394S	33	P2'
nsp10-nsp11	A	A4394T	40	P2'
nsp10-nsp11	A	A4394D	5	P2'
nsp10-nsp11	D	D4395G	11	P3'
nsp10-nsp11	D	D4395Y	5	P3'
nsp10-nsp11	D	D4395A	5	P3'
nsp10-nsp11	D	D4395N	4	P3'
nsp10-nsp11	D	D4395E	4	P3'
nsp10-nsp11	D	D4395Q	1	P3'
nsp10-nsp11	A	A4396V	394	P4'
nsp10-nsp11	A	A4396S	81	P4'
nsp10-nsp11	A	A4396T	46	P4'
nsp10-nsp11	A	A4396E	22	P4'
nsp10-nsp11	A	A4396P	2	P4'
nsp10-nsp11	Q	Q4397R	37	P5'
nsp10-nsp11	Q	Q4397*	22	P5'
nsp10-nsp11	Q	Q4397H	17	P5'
nsp10-nsp11	Q	Q4397L	4	P5'
nsp10-nsp11	Q	Q4397Y	2	P5'
nsp10-nsp11	Q	Q4397P	1	P5'
nsp10-nsp11	Q	Q4397S	2	P5'
nsp12-nsp13	H	H5320L	1214	P5
nsp12-nsp13	H	H5320Y	418	P5
nsp12-nsp13	H	H5320N	17	P5
nsp12-nsp13	H	H5320R	16	P5
nsp12-nsp13	H	H5320Q	10	P5
nsp12-nsp13	H	H5320P	3	P5
nsp12-nsp13	T	T5321I	197	P4
nsp12-nsp13	T	T5321A	137	P4
nsp12-nsp13	T	T5321P	1	P4
nsp12-nsp13	V	V5322I	379	P3
nsp12-nsp13	V	V5322F	15	P3
nsp12-nsp13	V	V5322A	14	P3
nsp12-nsp13	V	V5322C	1	P3
nsp12-nsp13	L	L5323S	5	P2
nsp12-nsp13	L	L5323V	1	P2
nsp12-nsp13	Q	Q5324H	425	P1
nsp12-nsp13	Q	Q5324*	4	P1
nsp12-nsp13	A	A5325S	27	P1'
nsp12-nsp13	A	A5325G	6	P1'
nsp12-nsp13	A	A5325D	2	P1'
nsp12-nsp13	A	A5325V	3	P1'
nsp12-nsp13	A	A5325T	1	P1'
nsp12-nsp13	V	V5326I	9	P2'
nsp12-nsp13	V	V5326A	2	P2'
nsp12-nsp13	G	G5327R	3	P3'
nsp12-nsp13	G	G5327W	11	P3'
nsp12-nsp13	G	G5327A	1	P3'
nsp12-nsp13	A	A5328V	1437	P4'
nsp12-nsp13	A	A5328S	277	P4'
nsp12-nsp13	A	A5328T	3	P4'
nsp12-nsp13	C	C5329S	1	P5'
nsp12-nsp13	C	C5329F	1	P5'
nsp13-nsp14	V	V5921M	197	P5
nsp13-nsp14	V	V5921A	52	P5
nsp13-nsp14	V	V5921G	2	P5
nsp13-nsp14	A	A5922S	17706	P4
nsp13-nsp14	A	A5922V	7997	P4
nsp13-nsp14	A	A5922T	276	P4
nsp13-nsp14	A	A5922L	12	P4
nsp13-nsp14	A	A5922P	3	P4
nsp13-nsp14	A	A5922E	1	P4
nsp13-nsp14	T	T5923I	9411	P3
nsp13-nsp14	T	T5923N	261	P3
nsp13-nsp14	T	T5923A	31	P3
nsp13-nsp14	T	T5923S	2	P3
nsp13-nsp14	Q	Q5925H	33	P1
nsp13-nsp14	Q	Q5925E	1	P1
nsp13-nsp14	A	A5926S	2624	P1'
nsp13-nsp14	A	A5926G	42	P1'
nsp13-nsp14	A	A5926T	39	P1'
nsp13-nsp14	A	A5926V	23	P1'
nsp13-nsp14	A	A5926F	3	P1'
nsp13-nsp14	A	A5926P	1	P1'
nsp13-nsp14	E	E5927L	34	P2'
nsp13-nsp14	E	E5927G	26	P2'
nsp13-nsp14	E	E5927D	21	P2'
nsp13-nsp14	E	E5927A	16	P2'
nsp13-nsp14	E	E5927V	7	P2'
nsp13-nsp14	E	E5927K	5	P2'
nsp13-nsp14	E	E5927Q	2	P2'
nsp13-nsp14	E	E5927*	1	P2'
nsp13-nsp14	N	N5928S	98	P3'
nsp13-nsp14	N	N5928T	24	P3'
nsp13-nsp14	N	N5928H	18	P3'
nsp13-nsp14	N	N5928D	3	P3'
nsp13-nsp14	N	N5928I	1	P3'
nsp13-nsp14	V	V5929L	249	P4'
nsp13-nsp14	V	V5929I	184	P4'
nsp13-nsp14	V	V5929A	55	P4'
nsp13-nsp14	V	V5929T	2	P4'
nsp13-nsp14	T	T5930I	612	P5'
nsp13-nsp14	T	T5930A	61	P5'
nsp13-nsp14	T	T5930N	1	P5'
nsp13-nsp14	T	T5930K	1	P5'
nsp14-nsp15	F	F6448L	12	P5
nsp14-nsp15	F	F6448S	1	P5
nsp14-nsp15	T	T6449I	2534	P4
nsp14-nsp15	T	T6449A	45	P4
nsp14-nsp15	R	R6450K	1350	P3
nsp14-nsp15	R	R6450I	18	P3
nsp14-nsp15	R	R6450T	7	P3
nsp14-nsp15	L	L6451F	11	P2
nsp14-nsp15	Q	Q6452H	9	P1
nsp14-nsp15	Q	Q6452P	1	P1
nsp14-nsp15	Q	Q6452K	1	P1
nsp14-nsp15	S	S6453G	569	P1'
nsp14-nsp15	S	S6453C	8	P1'
nsp14-nsp15	S	S6453N	2	P1'
nsp14-nsp15	L	L6454I	33	P2'
nsp14-nsp15	L	L6454F	1	P2'
nsp14-nsp15	L	L6454V	1	P2'
nsp14-nsp15	E	E6455K	24	P3'
nsp14-nsp15	E	E6455G	21	P3'
nsp14-nsp15	E	E6455A	11	P3'
nsp14-nsp15	E	E6455D	7	P3'
nsp14-nsp15	E	E6455*	7	P3'
nsp14-nsp15	E	E6455Q	4	P3'
nsp14-nsp15	E	E6455Y	1	P3'
nsp14-nsp15	E	E6455V	1	P3'
nsp14-nsp15	N	N6456S	161	P4'
nsp14-nsp15	N	N6456K	35	P4'
nsp14-nsp15	N	N6456T	21	P4'
nsp14-nsp15	N	N6456H	8	P4'
nsp14-nsp15	N	N6456D	6	P4'
nsp14-nsp15	N	N6456I	5	P4'
nsp14-nsp15	N	N6456L	1	P4'
nsp14-nsp15	V	V6457L	145	P5'
nsp14-nsp15	V	V6457M	55	P5'
nsp14-nsp15	V	V6457A	3	P5'
nsp14-nsp15	V	V6457E	1	P5'
nsp15-nsp16	Y	Y6794H	289	P5
nsp15-nsp16	Y	Y6794C	49	P5
nsp15-nsp16	Y	Y6794N	8	P5
nsp15-nsp16	Y	Y6794S	2	P5
nsp15-nsp16	Y	Y6794F	1	P5
nsp15-nsp16	Y	Y6794D	1	P5
nsp15-nsp16	P	P6795S	559	P4
nsp15-nsp16	P	P6795T	58	P4
nsp15-nsp16	P	P6795R	9	P4
nsp15-nsp16	P	P6795Q	2	P4
nsp15-nsp16	K	K6796R	36	P3
nsp15-nsp16	K	K6796T	31	P3
nsp15-nsp16	K	K6796N	30	P3
nsp15-nsp16	K	K6796Q	23	P3
nsp15-nsp16	K	K6796E	19	P3
nsp15-nsp16	L	L6797F	4	P2
nsp15-nsp16	Q	Q6798*	6	P1
nsp15-nsp16	Q	Q6798H	2	P1
nsp15-nsp16	Q	Q6798L	3	P1
nsp15-nsp16	Q	Q6798S	1	P1
nsp15-nsp16	Q	Q6798N	1	P1
nsp15-nsp16	S	S6799A	66	P1'
nsp15-nsp16	S	S6799F	4	P1'
nsp15-nsp16	S	S6799P	2	P1'
nsp15-nsp16	S	S6799Y	1	P1'
nsp15-nsp16	S	S6799L	1	P1'
nsp15-nsp16	S	S6800N	4124	P2'
nsp15-nsp16	S	S6800I	824	P2'
nsp15-nsp16	S	S6800G	76	P2'
nsp15-nsp16	S	S6800R	18	P2'
nsp15-nsp16	S	S6800C	11	P2'
nsp15-nsp16	S	S6800T	9	P2'
nsp15-nsp16	S	S6800Y	3	P2'
nsp15-nsp16	Q	Q6801L	146	P3'
nsp15-nsp16	Q	Q6801R	82	P3'
nsp15-nsp16	Q	Q6801H	65	P3'
nsp15-nsp16	Q	Q6801P	21	P3'
nsp15-nsp16	Q	Q6801K	7	P3'
nsp15-nsp16	Q	Q6801*	3	P3'
nsp15-nsp16	A	A6802T	331	P4'
nsp15-nsp16	A	A6802V	203	P4'
nsp15-nsp16	A	A6802S	90	P4'
nsp15-nsp16	A	A6802E	64	P4'
nsp15-nsp16	W	W6803C	33	P5'
nsp15-nsp16	W	W6803R	1	P5'
nsp15-nsp16	W	W6803*	1	P5'
nsp15-nsp16	W	W6803L	1	P5'
